# Supplementary material for: Uveal Melanoma Patients Have a Distinct Metabolic Phenotype in Peripheral Blood
Source: Int J Mol Sci. 2023 Mar 7;24(6):5077. doi: 10.3390/ijms24065077 (PMC10049075; doi:10.3390/ijms24065077)
Supplement: Supplementary file 1 [file ijms-24-05077-s001.zip]

Archive with 2 entries (2 files):
- ijms-2239025-supplementary-word.pdf
- Table S3. Differentially abundant metabolites and features from t-test tumor vs control.xlsx
